# Supplementary material for: Elements Characterising Multicomponent Interventions Used to Improve Disease Management Models and Clinical Pathways in Acute and Chronic Heart Failure: A Scoping Review
Source: Healthcare (Basel). 2023 Apr 25;11(9):1227. doi: 10.3390/healthcare11091227 (PMC10178532; doi:10.3390/healthcare11091227)
Supplement: Supplementary file 1 [file healthcare-11-01227-s001.zip]

Archive with 1 entries (1 files):
- healthcare-2305652-supplementary.pdf
